# Supplementary material for: Comparison of different semi-automated cfDNA extraction methods in combination with UMI-based targeted sequencing
Source: Oncotarget. 2019 Oct 1;10(55):5690–702. doi: 10.18632/oncotarget.27183 (PMC6779285; doi:10.18632/oncotarget.27183)
Supplement: Supplementary file 2 [file oncotarget-10-5690-s002.xlsx]

## Sheet: Tabelle1
Supplementary Table 1: Variants found in FFPE versus variants plus frequencies found in cfDNA
NGS FFPE testing	method	tube	Mutation	mol cov.	mol. allele coverage	mol freq. [%]	total cov.	Mutation	mol cov.	mol. allele coverage	mol freq. [%]	total cov.
P1 EGFR:p.Leu858Arg	Stratec	EdtA	no mutation identified
	Stratec	Pax	no mutation identified
	Qiagen	EdtA	no mutation identified
	Qiagen	Pax	no mutation identified
	Promega	EdtA	no mutation identified
	Promega	Pax	no mutation identified
	Thermo	EdtA	no mutation identified
	Thermo	Pax	no mutation identified
P2 EGFR:p.Glu746_Ala750del	Stratec	EdtA	EGFR:p.Glu746_Ala750del	469	8	1.71	32024
	Stratec	Pax	EGFR:p.Glu746_Ala750del	394	7	1.78	20564
	Qiagen	EdtA	EGFR:p.Glu746_Ala750del	575	6	1.04	27199
	Qiagen	Pax	EGFR:p.Glu746_Ala750del	538	5	0.93	32236
	Promega	EdtA	EGFR:p.Glu746_Ala750del	897	16	1.78	45477
	Promega	Pax	EGFR:p.Glu746_Ala750del	778	15	1.93	30720
	Thermo	EdtA	EGFR:p.Glu746_Ala750del	247	2	0.81	13586
	Thermo	Pax	EGFR:p.Glu746_Ala750del	475	6	1.26	28920
P3 EGFR:p.Glu746_Ala750del	Stratec	EdtA	EGFR:p.Glu746_Ala750del	636	12	1.89	27897	TP53:p.Tyr220Cys	689	14	2.03	36264
	Stratec	Pax	EGFR:p.Glu746_Ala750del	452	11	2.43	20222	TP53:p.Tyr220Cys	471	7	1.49	26754
	Qiagen	EdtA	EGFR:p.Glu746_Ala750del	956	14	1.46	23607	TP53:p.Tyr220Cys	850	14	1.65	26647
	Qiagen	Pax	EGFR:p.Glu746_Ala750del	836	22	2.63	27202	TP53:p.Tyr220Cys	698	19	2.72	26214
	Promega	EdtA	EGFR:p.Glu746_Ala750del	1077	29	2.69	34925	TP53:p.Tyr220Cys	1101	25	2.27	45041
	Promega	Pax	EGFR:p.Glu746_Ala750del	583	10	1.72	22568	TP53:p.Tyr220Cys	698	11	1.58	32333
	Thermo	EdtA	EGFR:p.Glu746_Ala750del	538	8	1.49	37428	TP53:p.Tyr220Cys	538	3	0.56	43829
	Thermo	Pax	EGFR:p.Glu746_Ala750del	507	8	1.58	33143	TP53:p.Tyr220Cys	631	20	3.17	46158
P4 EGFR:p.Glu746_Ala750del	Stratec	EdtA	EGFR:p.Glu746_Ala750del	696	3	0.43	40353
	Stratec	Pax	EGFR:p.Glu746_Ala750del	745	3	0.4	45896
	Qiagen	EdtA	EGFR:p.Glu746_Ala750del	2179	5	0.229463	61116
	Qiagen	Pax	EGFR:p.Glu746_Ala750del	1669	11	0.659077	54674
	Promega	EdtA
	Promega	Pax
	Thermo	EdtA	EGFR:p.Glu746_Ala750del *		56*		8780
	Thermo	Pax	no mutation identified
P5 EGFR:p.Leu747_T755delins	Stratec	EdtA	no mutation identified				25645
	Stratec	Pax
	Qiagen	EdtA	no mutation identified				42188
	Qiagen	Pax	no mutation identified				55147
	Promega	EdtA	no mutation identified				48869
	Promega	Pax	no mutation identified				37147
	Thermo	EdtA	no mutation identified				44595
	Thermo	Pax	no mutation identified				35827
P6 KRAS:p.Gly13Cys	Stratec	EdtA	KRAS:p.Gly13Cys	119	3	2.52	16672
	Stratec	Pax	KRAS:p.Gly13Cys	77	8	10.39	11831
	Qiagen	EdtA	KRAS:p.Gly13Cys	753	39	5.18	51536
	Qiagen	Pax	KRAS:p.Gly13Cys	503	29	5.77	28176
	Promega	EdtA	KRAS:p.Gly13Cys	738	43	5.83	42746
	Promega	Pax	KRAS:p.Gly13Cys	450	36	8	39097
	Thermo	EdtA	KRAS:p.Gly13Cys	437	29	6.64	20453
	Thermo	Pax	KRAS:p.Gly13Cys	372	20	5.38	18357
S1 EGFR:p.Leu858Arg	Stratec	EdtA	EGFR:p.Leu858Arg	1089	10	0.92	106107
	Stratec	Pax	EGFR:p.Leu858Arg	659	4	0.61	55744
	Qiagen	EdtA	EGFR:p.Leu858Arg	782	3	0.38	86541
	Qiagen	Pax	EGFR:p.Leu858Arg	476	2	0.42	31376
	Promega	EdtA	EGFR:p.Leu858Arg	1236	10	0.81	61945
	Promega	Pax	EGFR:p.Leu858Arg *		67*		68473
	Thermo	EdtA	EGFR:p.Leu858Arg	917	13	1.42	41981
	Thermo	Pax	EGFR:p.Leu858Arg	481	2	0.42	40205
S2 EGFR:p.Glu746_Ala750delinsGlnPro	Stratec	EdtA	EGFR:p.Glu746_Ala750delinsGlnPro *		53*		27603	EGFR: p.Thr790Met	328	3	0.91	19380
	Stratec	Pax	no mutation identified				11900	EGFR: p.Thr790Met	351	2	0.57	13902
	Qiagen	EdtA	EGFR:p.Glu746_Ala750delinsGlnPro *		4*		2120	EGFR: p.Thr790Met	214	3	1.4	1401
	Qiagen	Pax	EGFR:p.Glu746_Ala750delinsGlnPro *		79*		37713	EGFR: p.Thr790Met	753	2	0.27	24500
	Promega	EdtA	EGFR:p.Glu746_Ala750delinsGlnPro *		68*		39462	EGFR: p.Thr790Met	652	4	0.61	31103
	Promega	Pax	EGFR:p.Glu746_Ala750delinsGlnPro *		38*		37717	EGFR: p.Thr790Met	497	2	0.4	28397
	Thermo	EdtA	EGFR:p.Glu746_Ala750delinsGlnPro *		106*		19059	no mutation identified
	Thermo	Pax	EGFR:p.Glu746_Ala750delinsGlnPro *		63*		41574	no mutation identified
S3 EGFR:p.Leu858Arg + p.Thr790Met	Stratec	EdtA	no mutation identified				53659
	Stratec	Pax	no mutation identified				77878
	Qiagen	EdtA	no mutation identified				103757
	Qiagen	Pax	no mutation identified				72802
	Promega	EdtA	no mutation identified				73239
	Promega	Pax	no mutation identified				72876
	Thermo	EdtA	no mutation identified				55334
	Thermo	Pax	no mutation identified				29983
S4 EGFR:p.Glu746_Ala750del + p.Thr790Met	Stratec	EdtA
	Stratec	Pax
	Qiagen	EdtA	EGFR:p.Glu746_Ala750del *		95*		30285
	Qiagen	Pax	no mutation identified				11205
	Promega	EdtA	no mutation identified				60570
	Promega	Pax	EGFR:p.Glu746_Ala750del	139	5	3.6	24340
	Thermo	EdtA
	Thermo	Pax	no mutation identified				8164
S5 EGFR:p.Glu746_Ala750del	Stratec	EdtA	NRAS:p.Gly13Cys	2415	211	8.73706	57111	TP53:p.Arg273Cys TP53:p.Arg175His	2901 2210	21 21	0.72 0.95	100334 898413
	Stratec	Pax	NRAS:p.Gly13Cys	2256	176	7.80142	58074	TP53:p.Arg273Cys TP53:p.Arg175His	2590 1961	8 23	0.31 1.17	95337 84083
	Qiagen	EdtA	NRAS:p.Gly13Cys	3199	256	8	61731	TP53:p.Arg273Cys TP53:p.Arg175His	2448 1812	21 11	0.86 0.61	42428 48009
	Qiagen	Pax	NRAS:p.Gly13Cys	2869	263	9.16696	71299	TP53:p.Arg273Cys TP53:p.Arg175His	2081 1464	10 13	0.48 0.89	70867 56124
	Promega	EdtA	NRAS:p.Gly13Cys	4278	390	9.12	136612	TP53:p.Arg273Cys TP53:p.Arg175His	3565 2930	15 13	0.42 0.44	229528 231688
	Promega	Pax	NRAS:p.Gly13Cys	3350	269	8.03	126576	TP53:p.Arg273Cys TP53:p.Arg175His	2808 2458	23 13	0.82 0.53	192787 192375
	Thermo	EdtA	NRAS:p.Gly13Cys	2759	216	7.83	68069	TP53:p.Arg273Cys TP53:p.Arg175His	2320 1700	15 10	0.65 0.59	77247 63912
	Thermo	Pax	NRAS:p.Gly13Cys	2986	277	9.27662	70206	TP53:p.Arg273Cys TP53:p.Arg175His	2019 1475	5 15	0.25 1.02	66065 54055
S6 EGFR:p.Leu861Gln	Stratec	EdtA	no mutation identified
	Stratec	Pax	no mutation identified
	Qiagen	EdtA	EGFR:p.Leu861Gln	842	2	0.24	76396
	Qiagen	Pax	EGFR:p.Leu861Gln	390	2	0.512821	34173
	Promega	EdtA
	Promega	Pax
	Thermo	EdtA	no mutation identified				24556
	Thermo	Pax	no mutation identified
* Mutation identified by manual data curation

## Sheet: Tabelle2
		Sample 2 p.L858R
Stratec	Stratec EdtA	0.72	0.99	1.22	1.18	0.2	0.22	8.8757
Stratec	Stratec Pax	1.03	1.06	4.55	1.47		0.1	7.82278
Qiagen	Qiagen EdtA	0.4	0.76	4.26	1	0.2	0.194712	8.17
Qiagen	Qiagen Pax	0.39	0.57	4.84	1.76	0.2	0.327395	9.45034
Promega	Promega EdtA	1.11	1.02	4.62	1.91	0.2
Promega	Promega Pax	0.01	0.97	6.87	0.93	0.1
Thermo	Thermo EdtA	1.73	0.71	5.12	0.88	0.55	0.01	7.99
Thermo	Thermo Pax	0.22	0.79	3.84	0.91	0.15		8.93798
