# Supplementary material for: Comparison of different semi-automated cfDNA extraction methods in combination with UMI-based targeted sequencing
Source: Oncotarget. 2019 Oct 1;10(55):5690–702. doi: 10.18632/oncotarget.27183 (PMC6779285; doi:10.18632/oncotarget.27183)
Supplement: Supplementary file 3 [file oncotarget-10-5690-s003.xlsx]

## Sheet: Tabelle1
Supplementary Table 2: Artefacts
sample-ID	extraction	tube	mutation	mol coverage	mol. allele coverage	mol freq [%]	total coverage
P1	stratec	EdtA	KRAS:p.Gly13Ser	1213	2	0.16	22689
P1	stratec	Pax	KRAS:p.Gly13Ser	1349	4	0.3	21581
P2	thermo	Pax	TP53:p.Arg248Gln(NM_000546)	685	2	0.29	46235
P3	qiagen	Pax	NRAS:p.Gly12fs*8(NM_002524)	1108	2	0.18	30670
P3	thermo	EdtA	TP53:p.Arg273His(NM_000546)	532	2	0.38	36288
			TP53:p.Arg248Trp(NM_000546)	738	4	0.54	58279
			TP53:p.Tyr234Cys(NM_000546)	738	3	0.41	58335
			ALK:p.Phe1245Ser(NM_004304)	561	2	0.36	41926
P3	thermo	Pax	BRAF:p.Val600Ala(NM_004333)	486	7	1.44	45107
			MET:p.Met1250Val(NM_000245)	735	4	0.54	39419
P4	stratec	EdtA	NRAS:p.Gln61Arg(NM_002524)	260	2	0.77	13320
			EGFR:p.Glu709Lys(NM_005228)	1287	4	0.31	68441
P4	stratec	Pax	TP53:p.Arg248Gln(NM_000546)	1059	2	0.19	75494
			TP53:p.Met237Ile(NM_000546)	1059	2	0.19	75387
			EGFR:p.Leu747Ile(NM_005228)	745	2	0.27	45835
P4	promega	EdtA	PIK3CA:p.Glu545Ala(NM_006218)	2186	14	0.64	100467
			EGFR:p.Gly721Ser(NM_005228)	2406	2	0.08	102523
P4	promega	Pax	PIK3CA:p.Glu545Ala(NM_006218)	1338	3	0.22	76812
			EGFR:p.Pro753fs*10(NM_005228)	1154	4	0.35	61003
P4	thermo	EdtA	EGFR:p.Glu709Gly(NM_005228)	81	3	3.7	5158
P6	qiagen	EdtA	ALK:p.Arg1275fs*87(NM_004304)	906	2	0.22	44390
			EGFR:p.Ala767Val(NM_005228)	815	2	0.25	32313
P6	promega	Pax	KRAS:p.Gly13Ser(NM_004985)	450	2	0.44	39097
S1	thermo	EdtA	MAP2K1:p.Lys57Asn(NM_002755)	1289	2	0.16	30949
S2	stratec	Pax	ALK:p.Val1180Ile(NM_004304)	1247	2	0.16	50387
			TP53:p.Thr125Thr(NM_000546)	503	2	0.4	15062
S2	promega	Pax	PIK3CA:p.Glu542Lys(NM_006218)	1197	2	0.17	39692
			KRAS:p.Gly13Ser(NM_004985)	1057	3	0.28	52446
			MAP2K1:p.Pro124Leu(NM_002755)	1001	3	0.3	29288
			EGFR:p.Glu746Gly(NM_005228)	1044	4	0.38	36555
			MAP2K1:p.Phe53Leu(NM_002755)	1353	3	0.22	41379
S2	thermo	EdtA	EGFR:p.His835Arg(NM_005228)	435	2	0.46	33617
S2	thermo	Pax	KRAS:p.Gly13Cys(NM_004985)	734	2	0.27	49528
			MAP2K1:p.Phe53Ser(NM_002755)	937	2	0.21	42680
			KRAS:p.Gly13Ser(NM_004985)	734	2	0.27	49528
			TP53:p.His214Arg(NM_000546)	615	2	0.33	34449
			ALK:p.Phe1245Leu(NM_004304)	717	2	0.28	34477
			MAP2K1:p.Lys57Glu(NM_002755)	936	3	0.32	42678
S3	stratec	EdtA	EGFR:p.Glu709Gly(NM_005228)	964	3	0.31	76388
			EGFR:p.Asp770Tyr(NM_005228)	574	2	0.35	13473
			KRAS:p.Gly13Cys(NM_004985)	310	8	2.58	18071
			ALK:p.Phe1174Ser(NM_004304)	918	6	0.65	54505
S3	stratec	Pax	EGFR:p.Glu709Gly(NM_005228)	570	3	0.53	36249
			TP53:p.Arg273His(NM_000546)	448	3	0.67	29367
			TP53:p.Tyr220Cys(NM_000546)	437	4	0.92	38945
			TP53:p.Thr125Thr(NM_000546)	421	2	0.48	23499
S3	qiagen	EdtA	TP53:p.Arg273His(NM_000546)	1192	4	0.34	62825
			TP53:p.Tyr220Cys(NM_000546)	1180	7	0.59	75404
S3	qiagen	Pax	EGFR:p.Glu709Gly(NM_005228)	1173	4	0.34	52842
			TP53:p.Arg273His(NM_000546)	876	8	0.91	41643
			TP53:p.Tyr220Cys(NM_000546)	893	4	0.45	57847
			BRAF:p.Val600Ala(NM_004333)	1294	5	0.39	97434
			EGFR:p.Leu861Gln(NM_005228)	877	4	0.46	71894
			ALK:p.Leu1152Arg(NM_004304)	923	5	0.54	44059
S3	promega	EdtA	TP53:p.Gly245Ser(NM_000546)	1465	4	0.27	69297
			ALK:p.Ile1171Thr(NM_004304)	1690	3	0.18	69191
			TP53:p.Tyr220Cys(NM_000546)	1205	6	0.5	63847
			ALK:p.Phe1174Leu(NM_004304)	1673	2	0.12	67406
			BRAF:p.Leu597Leu(NM_004333)	1042	3	0.29	58745
			TP53:p.Arg273His(NM_000546)	1206	3	0.25	46526
S3	promega	Pax	TP53:p.Gly245Ser(NM_000546)	1256	2	0.16	62486
			NRAS:p.Gly13Ser(NM_002524)	1124	4	0.36	34027
			TP53:p.Tyr220Cys(NM_000546)	912	2	0.22	49261
			TP53:p.Arg249Lys(NM_000546)	1256	3	0.24	62468
			TP53:p.Arg273His(NM_000546)	1029	5	0.49	42253
			TP53:p.Arg282Gly(NM_000546)	1029	2	0.19	42109
			TP53:p.Arg337His(NM_000546)	4417	3	0.07	161437
			KRAS:p.Gln61Gln(NM_004985)	1017	4	0.39	30655
S3	thermo	EdtA	TP53:p.Tyr220Cys(NM_000546)	551	2	0.36	38139
			KRAS:p.Gln61His(NM_004985)	569	4	0.7	23269
S3	thermo	Pax	TP53:p.Tyr220Cys(NM_000546)	290	6	2.07	21147
S4	qiagen	Pax	EGFR: p.Gly719Ala(NM_005228)	225	2	0.888889	16253
S4	promega	EdtA	ALK:p.spl?(NM_004304)	541	25	4.62	70454
			EGFR:p.Val717fs*12(NM_005228)	296	2	0.68	46385
S4	promega	Pax	ALK:p.spl?(NM_004304)	436	26	5.96	54754
S5	stratec	EdtA	TP53:p.Thr125Thr(NM_000546)	3374	3	0.0889152	78211
			TP53:p.Tyr126fs*23(NM_000546)	3374	2	0.0592768	78211
S5	stratec	Pax	NRAS:p.Gly12Asp(NM_002524)	2257	3	0.13292	57975
S5	qiagen	Pax	NRAS:p.Gly12Asp(NM_002524)	2870	4	0.139373	71175
			BRAF:p.Gly469Ala(NM_004333)	2246	2	0.0890472	60396
			TP53:p.Arg283Pro(NM_000546)	2082	2	0.0960615	70804
			TP53:p.Thr125Thr(NM_000546)	2405	2	0.0831601	56428
S5	promega	EdtA	TP53:p.Pro152fs*2(NM_000546)	2916	26	0.89	231680
			TP53:p.Arg337His(NM_000546)	3947	3	0.08	131089
			ALK.p.spl?(NM_004304)	5918	210	3.55	248102
			TP53:p.Arg267Gln(NM_000546)	3561	3	0.08	229528
			PIK3CA:p.Glu545Ala(NM_006218)	3631	20	0.55	152394
S5	promega	Pax	TP53:p.Pro152fs*2(NM_000546)	2369	53	2.24	192281
			TP53:p.Arg337cys(NM_000546)	3343	6	0.18	128471
			ALK.p.spl?(NM_004304)	4701	228	4.85	229025
			TP53:p.Arg248Gln(NM_000546)	2669	2	0.07	233466
			PIK3CA:p.Glu545Ala(NM_006218)	2778	12	0.43	148908
S5	thermo	EdtA	TP53:p.Arg282Trp(NM_000546)	2325	2	0.09	76561
			MAP2K1:p.Pro124Leu(NM_002755)	2824	2	0.07	80877
			KRAS:p.Gly12Ala(NM_004985)	2480	2	0.08	83607
			EGFR:p.Thr710fs*2(NM_005228)	3094	7	0.23	92915
S5	thermo	Pax	NRAS:p.Gly12Asp(NM_002524)	2986	4	0.133958	70086
			TP53:p.Arg337His(NM_000546)	2673	2	0.0748223	62780
			TP53:p.Arg248Gln(NM_000546)	2090	3	0.143541	79329
S6	qiagen	EdtA	TP53:p.Arg158Pro(NM_000546)	698	2	0.29	39702
			EGFR:p.Thr710fs*2(NM_005228)	1094	5	0.46	59776
